# Supplementary material for: The Diversity of Volatile Compounds in Australia’s Semi-Desert Genus Eremophila (Scrophulariaceae)
Source: Plants (Basel). 2021 Apr 16;10(4):785. doi: 10.3390/plants10040785 (PMC8073941; doi:10.3390/plants10040785)
Supplement: Supplementary file 1 [file plants-10-00785-s001.zip]

Archive with 1 entries (1 files):
- plants-1184483-supplementary.pdf
